# Supplementary material for: Discrete element method parameter calibration and validation of wheat based on the Tavares model
Source: PLoS One. 2026 Apr 13;21(4):e0346715. doi: 10.1371/journal.pone.0346715 (PMC13075715; doi:10.1371/journal.pone.0346715)
Supplement: S1 File — (XLSX) [file pone.0346715.s001.xlsx]

## Sheet: Sheet1
Group
	The first group			The second group			The third group			The fourth group			The fifth group
Order	Angle of inclination	Static friction coefficient	Particle count	Angle of inclination	Static friction coefficient	Particle count	Angle of inclination	Static friction coefficient	Particle count	Angle of inclination	Static friction coefficient	Particle count	Angle of inclination	Static friction coefficient	Particle count
1	8.62998	0.15176	1	7.71999	0.13555	1	11.185	0.197718	1	10.87	0.192012	1	11.185	0.197718	1
2	12.095	0.233273	1	14.3	0.254876	1	12.48	0.221311	1	11.045	0.19518	1	12.865	0.22837	1
3	13.495	0.279967	1	15.805	0.263043	1	13.32	0.23674	1	13.11	0.232873	1	14.86	0.265311	1
4	16.33	0.292965	1	16.015	0.277006	1	14.93	0.266619	1	15	0.267928	1	15.84	0.283703	2
5	17.0299	0.306278	1	16.47	0.29562	2	16.19	0.290314	1	15.14	0.270548	1	16.9949	0.30561	1
6	17.8699	0.322387	1	17.2049	0.309622	1	16.7149	0.300275	1	16.295	0.292302	1	18.4299	0.33321	1
7	18.0449	0.325761	2	17.2049	0.309622	1	19.1649	0.347523	1	16.8199	0.302274	1	19.7249	0.358514	1
8	18.0799	0.326437	1	17.4849	0.314985	1	19.2349	0.348893	1	17.5199	0.315657	1	20.9149	0.382131	1
9	19.4449	0.353009	1	18.1499	0.32779	1	19.5499	0.355071	2	18.4299	0.33321	2	21.1949	0.387741	2
10	20.8449	0.390731	3	19.2349	0.338893	1	20.9499	0.382831	1	19.5499	0.355071	1	22.8749	0.421866	1
11	21.4049	0.39198	2	20.7049	0.377936	1	21.1249	0.386337	1	19.7599	0.359204	3	23.4349	0.433427	2
12	21.6149	0.396197	2	20.9849	0.383531	2	21.5449	0.394785	1	20.0049	0.364039	2	23.4349	0.433427	2
13	22.9099	0.432586	6	21.2299	0.388444	2	23.3999	0.401701	2	20.1799	0.367501	2	24.3799	0.45316	5
14	23.8549	0.442161	6	21.4399	0.392668	3	23.6799	0.414515	3	20.5299	0.37445	2	24.9399	0.464993	3
15	24.3449	0.452424	5	21.9449	0.402876	4	23.7149	0.433244	2	20.9849	0.393531	2	25.4649	0.476184	4
16	24.3449	0.452424	3	22.0699	0.405414	2	23.8899	0.442892	6	21.9999	0.403992	5	25.5699	0.478434	5
17	25.1149	0.468712	5	23.0149	0.424747	6	24.1349	0.445016	5	22.4199	0.412543	6	27.1799	0.513443	5
18	25.9549	0.486717	4	24.1699	0.44875	6	24.3799	0.45316	6	22.6649	0.417556	6	27.4599	0.519633	2
19	27.7749	0.526635	2	24.7649	0.461283	5	25.4999	0.476933	5	24.0299	0.445817	5	27.9499	0.530542	3
20	28.1949	0.536034	3	25.2549	0.470696	5	25.6749	0.480688	5	24.5199	0.456108	3	29.4899	0.56549	1
21	31.6249	0.615747	1	25.5849	0.478756	4	26.5499	0.499627	6	25.1149	0.470428	5	32.2899	0.601868	1
22	Weighted average	0.42503		26.1999	0.492017	5	27.3199	0.516534	4	25.7099	0.48144	4	Weighted average	0.442055
23				27.4049	0.498415	3	27.7399	0.525855	2	25.7449	0.492192	2
24				27.5649	0.521963	1	28.0549	0.532893	1	26.0949	0.499743	3
25				27.8099	0.527415	2	29.4899	0.56549	2	26.7249	0.503449	2
26				Weighted average	0.41924		Weighted average	0.43816		Weighted average	0.40529
