# Supplementary material for: Discrete element method parameter calibration and validation of wheat based on the Tavares model
Source: PLoS One. 2026 Apr 13;21(4):e0346715. doi: 10.1371/journal.pone.0346715 (PMC13075715; doi:10.1371/journal.pone.0346715)
Supplement: S2 File — (XLSX) [file pone.0346715.s002.xlsx]

## Sheet: Sheet1
	Group
	The first group		The second group		The third group		The fourth group		The fifth group
Order	Maximum scrolling distance	Rolling friction coefficient	Maximum scrolling distance	Rolling friction coefficient	Maximum scrolling distance	Rolling friction coefficient	Maximum scrolling distance	Rolling friction coefficient	Maximum scrolling distance	Rolling friction coefficient
1	35.036	0.191	32.431	0.201	28.976	0.216	55.143	0.138	20.985	0.261
2	29.628	0.213	29.191	0.215	31.699	0.204	44.791	0.161	33.7	0.196
3	27.928	0.221	44.032	0.163	28.762	0.217	32.184	0.202	27.519	0.223
4	24.52	0.239	48.023	0.153	45.971	0.158	30.299	0.21	51.645	0.145
5	45.179	0.16	51.162	0.146	25.97	0.231	29.849	0.212	43.659	0.164
6	63.325	0.124	26.916	0.226	31.223	0.206	47.615	0.154	31.468	0.205
7	42.203	0.168	31.941	0.203	41.851	0.169	24.002	0.242	58.437	0.132
8	51.645	0.145	29.628	0.213	45.179	0.16	43.286	0.165	53.614	0.143
9	31.941	0.203	60.207	0.129	48.039	0.153	53.102	0.142	37.317	0.183
10	57.306	0.134	43.286	0.165	40.819	0.172	43.286	0.165	26.544	0.228
11	43.286	0.165	40.483	0.173	37.625	0.182	40.483	0.173	50.256	0.148
12	50.707	0.147	53.095	0.142	28.976	0.216	24.346	0.24	44.421	0.162
13	31.223	0.206	31.468	0.205	43.286	0.165	26.732	0.227	31.468	0.205
14	27.322	0.224	39.185	0.177	26.927	0.226	53.102	0.142	34.996	0.189
15	40.483	0.173	51.162	0.146	44.029	0.163	27.124	0.225	23.488	0.245
16	16.578	0.295	21.436	0.258	30.299	0.21	59.015	0.131	45.574	0.159
17	39.498	0.176	84.723	0.098	48.905	0.151	34.493	0.193	49.353	0.15
18	77.918	0.105	41.508	0.17	71.965	0.112	58.437	0.132	28.339	0.219
19	64.647	0.122	32.928	0.199	59.603	0.13	60.199	0.129	65.995	0.12
20	56.754	0.135	32.185	0.202	46.374	0.157	35.036	0.191	54.63	0.139
Mean		0.1773		0.1792		0.1799		0.1787		0.1808
