# Supplementary material for: Discrete element method parameter calibration and validation of wheat based on the Tavares model
Source: PLoS One. 2026 Apr 13;21(4):e0346715. doi: 10.1371/journal.pone.0346715 (PMC13075715; doi:10.1371/journal.pone.0346715)
Supplement: S3 File — (XLSX) [file pone.0346715.s003.xlsx]

## Sheet: Sheet1
The first group						The second group						The third group
Coordinate of point M	Order	Horizontal distance/mm	Coefficient of restitution			Coordinate of point M	Order	Horizontal distance/mm	Coefficient of restitution			Coordinate of point M	Order	Horizontal distance/mm	Coefficient of restitution
40200	1	78.516	0.411537			30200	1	76.117	0.415236			20200	1	71.453	0.412534
	2	74.263	0.389245				2	70.493	0.384619				2	66.151	0.381921
	3	78.362	0.410728				3	74	0.403725				3	69.406	0.400718
	4	75.479	0.395619				4	71.866	0.392108				4	67.624	0.390425
	5	82.059	0.430105				5	77.263	0.421514				5	72.506	0.418612
	6	72.294	0.378922				6	69.076	0.376823				6	64.869	0.374523
	7	77.313	0.405231				7	73.236	0.399507				7	68.799	0.397209
	8	76.076	0.398746				8	72.489	0.395416				8	68.09	0.393116
	9	79.236	0.415309				9	74.96	0.408932				9	70.291	0.405827
	10	73.952	0.387614				10	70.154	0.382709				10	65.855	0.380214
	11	81.244	0.425833				11	76.684	0.418328				11	72.006	0.415726
	12	74.866	0.392407				12	71.114	0.387915				12	66.67	0.384917
	13	76.683	0.401926				13	72.888	0.397621				13	68.524	0.395622
	14	78.709	0.412548				14	74.278	0.405217				14	69.787	0.402915
	15	73.48	0.385139				15	69.732	0.380434				15	65.494	0.378131
	16	82.557	0.432718				16	77.743	0.424106				16	72.973	0.421308
	17	71.623	0.375406				17	68.46	0.373522				17	64.298	0.371224
	18	77.903	0.408322				18	73.545	0.401219				18	69.181	0.399419
	19	75.593	0.396215				19	72.155	0.393625				19	67.848	0.391723
	20	79.928	0.418934				20	75.282	0.410708				20	70.583	0.407511
	21	80.19	0.420308				21	76.412	0.416831				21	71.746	0.414228
	22	74.505	0.390512				22	70.745	0.385912				22	66.427	0.383516
	23	77.217	0.404729				23	73.113	0.398826				23	68.732	0.396825
	24	79.527	0.416835				24	74.516	0.406514				24	69.995	0.404117
	25	74.964	0.392917				25	70.014	0.381927				25	65.736	0.379529
	26	83.014	0.435109				26	77.491	0.422709				26	72.713	0.419809
	27	74.908	0.392624				27	68.765	0.375118				27	64.574	0.372821
	28	78.131	0.409516				28	73.38	0.400323				28	69.025	0.398518
	29	75.136	0.393821				29	72.373	0.394815				29	67.987	0.392524
	30	80.341	0.421103				30	75.077	0.409511				30	70.376	0.406315
	31	79.671	0.417625				31	75.011	0.409225				31	72.144	0.416523
	32	74.089	0.388426				32	71.223	0.388516				32	66.755	0.385409
	33	76.776	0.402501				33	72.73	0.396714				33	68.367	0.394716
	34	78.968	0.413907				34	74.123	0.404309				34	69.908	0.403614
	35	79.488	0.416713				35	69.635	0.379812				35	64.349	0.371522
	36	80.375	0.421305				36	77.973	0.425307				36	73.198	0.422607
	37	75.758	0.397204				37	68.276	0.372421				37	64.176	0.370523
	38	77.61	0.406828				38	73.715	0.402106				38	69.302	0.400118
	39	71.957	0.377232				39	70.2	0.382923				39	67.71	0.390925
	40	80	0.419319				40	73.623	0.401614				40	67.362	0.388912
	41	80.751	0.423327				41	76.382	0.416629				41	69.962	0.403926
	42	74.724	0.391695				42	70.837	0.386413				42	66.289	0.382717
	43	76.902	0.403114				43	73.006	0.398225				43	67.121	0.387522
	44	79.298	0.415711				44	74.455	0.406118				44	69.596	0.401815
	45	73.356	0.384526				45	67.869	0.370221				45	65.633	0.378931
	46	79.674	0.417702				46	77.636	0.423508				46	73.076	0.421903
	47	67.55	0.354108				47	68.678	0.374619				47	64.419	0.371921
	48	75.908	0.397923				48	73.484	0.400822				48	69.095	0.398919
	49	75.274	0.394616				49	72.213	0.393917				49	64.333	0.371424
	50	78.654	0.41223				50	74.826	0.408215				50	70.307	0.405916
	Mean		0.40412				Mean		0.398148				Mean		0.395233
