# Supplementary material for: Discrete element method parameter calibration and validation of wheat based on the Tavares model
Source: PLoS One. 2026 Apr 13;21(4):e0346715. doi: 10.1371/journal.pone.0346715 (PMC13075715; doi:10.1371/journal.pone.0346715)
Supplement: S4 File — (XLSX) [file pone.0346715.s004.xlsx]

## Sheet: Sheet1
Load	Displacement
N	mm
0.613	0
0.6265	0
0.613	0
0.62	0
0.6315	0
0.616	0
0.6235	0
0.606	0
0.6195	0
0.616	0
0.6085	0
0.609	0
0.6275	0
0.6135	0
0.6125	0
0.609	0
0.6015	0
0.631	0
0.5985	0
0.609	0
0.598	0
0.62	0
0.6135	0
0.613	0
0.6125	0
0.5905	0
0.5945	0
0.5985	0
0.5935	0
0.594	0
0.587	0
0.5985	0
0.602	0
0.591	0
0.575	0
0.5985	0
0.598	0
0.609	0
0.595	0
0.6015	0
0.594	0
0.583	0
0.602	0
0.59	0
0.5945	0
0.5785	0
0.598	0
0.576	0
0.5865	0
0.587	0
0.591	0
0.5905	0
0.5825	0
0.583	0
0.568	0
0.595	0
0.5905	0
0.5875	0
0.5715	0
0.5935	0
0.578	0
0.564	0
0.567	0
0.575	0
0.59	0
0.5795	0
0.571	0
0.575	0
0.579	0
0.575	0
0.579	0
0.583	0
0.5605	0
0.5715	0
0.564	0
0.568	0
0.569	0
0.564	0
0.587	0
0.5635	0
0.5675	0
0.5675	0
0.5645	0
0.556	0
0.575	0
0.556	0
0.5525	0
0.583	0
0.5685	0
0.59	0
0.56	0
0.568	0
0.568	0
0.553	0
0.568	0
0.5715	0
0.587	0
0.567	0
0.593	0
0.5975	0
0.602	0
0.612	0
0.6125	0
0.6315	0
0.6315	0
0.639	0
0.635	0
0.661	0
0.646	0.0005
0.6685	0.001
0.6535	0.0015
0.6835	0.0015
0.672	0.002
0.6835	0.002
0.695	0.002
0.68	0.002
0.6995	0.002
0.695	0.002
0.71	0.002
0.702	0.002
0.706	0.002
0.7285	0.002
0.7135	0.002
0.7215	0.002
0.7095	0.002
0.737	0.002
0.736	0.002
0.7255	0.002
0.7325	0.0025
0.736	0.0025
0.7505	0.0025
0.743	0.0025
0.747	0.0025
0.75	0.0025
0.77	0.0025
0.7545	0.0025
0.782	0.0025
0.766	0.0025
0.777	0.0025
0.7725	0.0025
0.788	0.0025
0.78	0.0025
0.7995	0.0025
0.823	0.003
0.8175	0.003
0.8375	0.003
0.855	0.003
0.86	0.0035
0.897	0.0035
0.9155	0.004
0.934	0.004
0.9565	0.004
0.9785	0.004
1.0155	0.0045
1.0355	0.0045
1.0865	0.005
1.095	0.0055
1.1175	0.006
1.1395	0.007
1.181	0.0075
1.1805	0.008
1.2155	0.009
1.2485	0.0095
1.256	0.0095
1.279	0.01
1.2965	0.01
1.336	0.0105
1.335	0.0105
1.3575	0.0105
1.3655	0.011
1.4015	0.0115
1.414	0.0115
1.424	0.012
1.452	0.012
1.4585	0.012
1.4995	0.012
1.4885	0.012
1.5145	0.012
1.506	0.012
1.5265	0.0125
1.5635	0.0125
1.5595	0.0125
1.582	0.0125
1.5815	0.0125
1.6195	0.013
1.6045	0.013
1.634	0.0135
1.634	0.0135
1.6565	0.0135
1.675	0.014
1.6935	0.0145
1.7	0.015
1.712	0.0155
1.739	0.0155
1.724	0.016
1.765	0.0165
1.78	0.0165
1.768	0.0165
1.8065	0.0165
1.8065	0.0165
1.8205	0.017
1.825	0.018
1.854	0.019
1.8765	0.0195
1.8835	0.02
1.8945	0.0205
1.902	0.0205
1.9275	0.021
1.939	0.021
1.962	0.0215
1.969	0.022
1.9885	0.022
1.9835	0.022
2.0255	0.022
2.0365	0.022
2.0445	0.022
2.063	0.0225
2.0705	0.0225
2.1005	0.0225
2.0995	0.023
2.1345	0.023
2.13	0.023
2.161	0.0235
2.169	0.0235
2.2045	0.0235
2.1865	0.0235
2.213	0.0235
2.235	0.024
2.239	0.024
2.273	0.0245
2.2625	0.0255
2.298	0.0255
2.2815	0.0265
2.31	0.027
2.3135	0.027
2.3245	0.0275
2.3525	0.0285
2.348	0.0285
2.378	0.029
2.3855	0.029
2.3815	0.0295
2.4015	0.0305
2.4085	0.0305
2.423	0.0305
2.422	0.031
2.445	0.031
2.4515	0.031
2.479	0.031
2.4745	0.0315
2.4865	0.0315
2.501	0.0315
2.5045	0.0315
2.517	0.0315
2.547	0.0315
2.554	0.0315
2.561	0.0315
2.568	0.032
2.5795	0.032
2.5835	0.032
2.6015	0.0325
2.613	0.0325
2.625	0.0325
2.6245	0.0325
2.6425	0.033
2.662	0.0335
2.677	0.0335
2.685	0.034
2.7	0.035
2.711	0.035
2.73	0.035
2.752	0.0355
2.745	0.036
2.7635	0.0365
2.778	0.0365
2.7925	0.0365
2.7965	0.0365
2.7965	0.038
2.818	0.04
2.8265	0.0405
2.856	0.0405
2.8525	0.041
2.871	0.041
2.8785	0.041
2.875	0.041
2.898	0.041
2.8975	0.0415
2.9275	0.042
2.9275	0.042
2.953	0.0425
2.953	0.0425
2.9685	0.0425
2.971	0.0425
2.983	0.0425
2.9985	0.0425
2.993	0.0425
3.013	0.0425
3.0235	0.0425
3.0495	0.0425
3.0425	0.0425
3.0615	0.043
3.0605	0.043
3.0765	0.043
3.08	0.0435
3.102	0.0435
3.1015	0.0435
3.099	0.044
3.135	0.0445
3.1215	0.0445
3.157	0.0445
3.1585	0.0455
3.1705	0.0455
3.1915	0.0465
3.177	0.0465
3.1735	0.0465
3.1815	0.048
3.23	0.0485
3.214	0.0485
3.2255	0.0485
3.229	0.049
3.2515	0.05
3.267	0.051
3.27	0.0515
3.285	0.0515
3.2885	0.0515
3.3	0.0515
3.3005	0.0515
3.3195	0.0515
3.319	0.052
3.3335	0.052
3.3405	0.052
3.3485	0.052
3.371	0.052
3.3645	0.052
3.394	0.0525
3.3895	0.0525
3.4125	0.0525
3.42	0.0525
3.42	0.053
3.428	0.053
3.4315	0.053
3.4525	0.0535
3.454	0.0535
3.4795	0.0535
3.4715	0.0535
3.5065	0.054
3.494	0.054
3.5015	0.0545
3.5085	0.0545
3.524	0.0545
3.532	0.055
3.5315	0.0565
3.5655	0.0575
3.5355	0.058
3.566	0.0585
3.5655	0.059
3.593	0.059
3.5925	0.059
3.5995	0.0595
3.607	0.0595
3.6035	0.0605
3.6365	0.061
3.6325	0.061
3.645	0.0615
3.6475	0.0615
3.6745	0.0615
3.667	0.0615
3.6845	0.0615
3.681	0.0615
3.681	0.0615
3.7	0.0615
3.704	0.0615
3.719	0.062
3.7115	0.062
3.7375	0.0625
3.745	0.0625
3.7495	0.0625
3.7605	0.0625
3.76	0.0625
3.7715	0.0625
3.768	0.0625
3.7945	0.0625
3.7895	0.0635
3.795	0.064
3.8085	0.064
3.8165	0.064
3.8205	0.064
3.839	0.065
3.843	0.0655
3.839	0.0665
3.857	0.0665
3.85	0.0665
3.8535	0.067
3.88	0.068
3.876	0.068
3.8875	0.068
3.8835	0.0695
3.91	0.0705
3.902	0.0705
3.917	0.071
3.918	0.071
3.9215	0.071
3.9325	0.071
3.941	0.071
3.9515	0.0715
3.944	0.0715
3.971	0.072
3.9515	0.072
3.978	0.0725
3.966	0.0725
3.9815	0.0725
3.9845	0.0725
3.982	0.0725
3.9965	0.0725
4	0.0725
4.0235	0.0725
4.0155	0.0725
4.0345	0.0725
4.0345	0.0725
4.0305	0.0735
4.046	0.0735
4.0525	0.0735
4.0525	0.0735
4.0605	0.0735
4.083	0.0735
4.0755	0.0735
4.094	0.0735
4.079	0.0745
4.094	0.0745
4.0935	0.0755
4.113	0.0765
4.1235	0.0765
4.1165	0.0775
4.1275	0.0775
4.139	0.078
4.1615	0.078
4.1425	0.079
4.1605	0.0795
4.1645	0.0805
4.176	0.081
4.176	0.081
4.184	0.0815
4.195	0.0815
4.2025	0.0815
4.21	0.0815
4.2135	0.082
4.2175	0.082
4.2285	0.082
4.2445	0.082
4.2275	0.082
4.2445	0.082
4.251	0.082
4.2555	0.0825
4.2775	0.0825
4.2695	0.0825
4.2805	0.0825
4.288	0.0825
4.2915	0.0825
4.295	0.0825
4.288	0.0825
4.3075	0.0835
4.3225	0.0835
4.321	0.084
4.315	0.084
4.307	0.0845
4.3295	0.085
4.3365	0.086
4.3325	0.0865
4.333	0.0865
4.3365	0.0865
4.351	0.0875
4.3405	0.0885
4.359	0.0895
4.3635	0.0895
4.374	0.0895
4.382	0.0895
4.3815	0.0895
4.382	0.0895
4.386	0.0895
4.3995	0.0905
4.396	0.0915
4.405	0.0915
4.415	0.0915
4.434	0.0915
4.422	0.0915
4.426	0.0915
4.4375	0.0915
4.4495	0.0915
4.448	0.0915
4.4495	0.0925
4.4565	0.0925
4.4685	0.0925
4.4855	0.0925
4.471	0.0925
4.478	0.0925
4.509	0.0925
4.4935	0.0925
4.4945	0.0925
4.4945	0.0925
4.516	0.0925
4.526	0.093
4.5185	0.0935
4.527	0.0945
4.523	0.0945
4.5385	0.095
4.5305	0.095
4.5525	0.095
4.5375	0.0955
4.5645	0.096
4.56	0.0965
4.565	0.0965
4.5685	0.0965
4.568	0.097
4.5645	0.098
4.5605	0.0985
4.587	0.0995
4.5765	0.1
4.594	0.1005
4.5915	0.1005
4.6125	0.101
4.5985	0.101
4.609	0.101
4.6135	0.1015
4.617	0.102
4.617	0.102
4.612	0.102
4.6325	0.1025
4.6235	0.1025
4.64	0.1025
4.628	0.1025
4.654	0.1025
4.6505	0.1025
4.6535	0.1025
4.673	0.1025
4.6685	0.1025
4.6685	0.1025
4.654	0.103
4.6945	0.103
4.673	0.1035
4.683	0.1035
4.6835	0.1035
4.6875	0.1035
4.7055	0.1035
4.68	0.1035
4.7245	0.1035
4.702	0.104
4.725	0.105
4.7165	0.105
4.738	0.106
4.7205	0.1065
4.743	0.1065
4.7505	0.107
4.7465	0.1075
4.75	0.1085
4.7465	0.1085
4.773	0.1095
4.758	0.1105
4.773	0.1105
4.7765	0.1105
4.781	0.1105
4.792	0.1115
4.7855	0.1115
4.784	0.1115
4.795	0.1115
4.8115	0.1115
4.7885	0.1115
4.8145	0.1115
4.7955	0.1115
4.806	0.1115
4.826	0.1115
4.822	0.1115
4.8265	0.112
4.8405	0.1125
4.845	0.1125
4.832	0.1125
4.8485	0.1125
4.8485	0.1125
4.852	0.1125
4.8505	0.1135
4.8555	0.1135
4.8735	0.1135
4.866	0.1135
4.867	0.1135
4.8695	0.114
4.8925	0.1155
4.8845	0.1155
4.886	0.1155
4.8965	0.1155
4.8995	0.1155
4.9	0.1165
4.889	0.1195
4.915	0.1195
4.911	0.1195
4.918	0.1195
4.9185	0.12
4.9325	0.12
4.949	0.1205
4.936	0.121
4.937	0.1215
4.9485	0.1215
4.944	0.1215
4.952	0.1215
4.9515	0.1215
4.9685	0.122
4.9785	0.122
4.9635	0.122
4.9635	0.122
4.9705	0.1225
4.986	0.1225
4.9905	0.1225
4.9855	0.1225
4.9855	0.1225
5.001	0.1225
4.978	0.1225
4.9895	0.1225
5.001	0.1225
4.997	0.123
5.0045	0.123
5.0085	0.123
5.0195	0.123
5.0165	0.123
5.0355	0.1235
5.012	0.1235
5.031	0.124
5.0235	0.1245
5.027	0.1255
5.034	0.1255
5.0465	0.1255
5.05	0.126
5.0435	0.126
5.053	0.1265
5.054	0.1275
5.056	0.1275
5.053	0.128
5.061	0.1285
5.0725	0.129
5.0765	0.13
5.0685	0.1305
5.076	0.1305
5.0875	0.1305
5.08	0.1315
5.099	0.1315
5.0985	0.1315
5.1025	0.1315
5.0985	0.132
5.1255	0.132
5.12	0.1325
5.106	0.1325
5.136	0.1325
5.1465	0.1325
5.1405	0.1325
5.128	0.1325
5.1435	0.1325
5.1505	0.1325
5.154	0.133
5.1425	0.133
5.1535	0.133
5.162	0.1335
5.1605	0.1335
5.155	0.1335
5.165	0.1335
5.1805	0.1335
5.184	0.1335
5.183	0.1335
5.187	0.1335
5.1885	0.1335
5.1995	0.135
5.1915	0.1365
5.2035	0.137
5.2025	0.137
5.2145	0.1375
5.214	0.1385
5.214	0.139
5.213	0.14
5.226	0.14
5.221	0.14
5.2335	0.14
5.2325	0.14
5.2455	0.1405
5.233	0.1415
5.2485	0.1415
5.256	0.1415
5.2375	0.1415
5.2555	0.1415
5.263	0.1415
5.2445	0.1415
5.256	0.1415
5.2485	0.1415
5.2665	0.1415
5.256	0.1415
5.2785	0.142
5.278	0.142
5.2825	0.142
5.2745	0.142
5.2825	0.1425
5.282	0.1425
5.3005	0.1425
5.286	0.1425
5.2895	0.1425
5.293	0.1435
5.2995	0.144
5.298	0.144
5.307	0.144
5.323	0.1445
5.323	0.1455
5.33	0.146
5.3035	0.1465
5.323	0.1465
5.319	0.147
5.3415	0.147
5.3345	0.147
5.338	0.148
5.345	0.148
5.3415	0.1495
5.3525	0.1495
5.353	0.151
5.353	0.151
5.353	0.151
5.3555	0.1515
5.3635	0.1515
5.386	0.1515
5.3795	0.1515
5.378	0.1525
5.398	0.1525
5.386	0.1525
5.3945	0.1525
5.379	0.1525
5.394	0.1525
5.39	0.1525
5.401	0.1525
5.395	0.1525
5.394	0.1525
5.423	0.1525
5.401	0.1525
5.4235	0.1525
5.4085	0.153
5.428	0.153
5.4165	0.153
5.424	0.153
5.4155	0.153
5.4235	0.1535
5.439	0.1535
5.431	0.154
5.442	0.1545
5.431	0.1545
5.45	0.1545
5.4235	0.1545
5.4315	0.1555
5.446	0.1565
5.4505	0.1565
5.4535	0.157
5.451	0.158
5.4835	0.1585
5.457	0.159
5.4685	0.159
5.4845	0.159
5.4835	0.16
5.464	0.16
5.489	0.1615
5.4805	0.1615
5.48	0.1615
5.4985	0.1615
5.484	0.1615
5.4985	0.162
5.48	0.162
5.506	0.162
5.51	0.162
5.51	0.162
5.5055	0.1625
5.521	0.1625
5.5285	0.1625
5.5095	0.1625
5.5325	0.1625
5.5175	0.163
5.5275	0.163
5.5175	0.163
5.5435	0.163
5.5445	0.1635
5.5395	0.1635
5.5515	0.1635
5.551	0.1635
5.552	0.1635
5.541	0.1635
5.563	0.1635
5.555	0.164
5.563	0.165
5.565	0.165
5.5665	0.1655
5.573	0.166
5.569	0.1665
5.5925	0.168
5.566	0.1685
5.5885	0.169
5.5805	0.17
5.5885	0.1705
5.6025	0.1705
5.6105	0.1705
5.591	0.171
5.581	0.171
5.6115	0.171
5.5905	0.171
5.608	0.171
5.603	0.1715
5.6185	0.1715
5.63	0.1715
5.6255	0.1715
5.6225	0.1715
5.634	0.1715
5.6445	0.1715
5.6415	0.172
5.6595	0.1725
5.6305	0.1725
5.653	0.1725
5.6455	0.1725
5.645	0.1725
5.6455	0.1725
5.6565	0.1725
5.682	0.1725
5.6635	0.1725
5.6595	0.1725
5.6675	0.173
5.679	0.1735
5.69	0.1745
5.672	0.175
5.687	0.175
5.6855	0.176
5.679	0.1765
5.689	0.1765
5.6935	0.1765
5.706	0.1765
5.7095	0.1775
5.705	0.1775
5.705	0.179
5.7155	0.1805
5.7125	0.1805
5.724	0.181
5.71	0.181
5.72	0.181
5.713	0.181
5.7205	0.181
5.724	0.181
5.716	0.182
5.7345	0.1825
5.739	0.1825
5.7355	0.1825
5.732	0.1825
5.735	0.1825
5.7385	0.1825
5.741	0.1825
5.753	0.1825
5.7395	0.1825
5.754	0.1825
5.7465	0.1825
5.739	0.183
5.7655	0.183
5.742	0.183
5.7535	0.183
5.761	0.183
5.7695	0.183
5.742	0.1835
5.7685	0.1835
5.7505	0.1835
5.7605	0.1835
5.7655	0.1835
5.7645	0.1835
5.769	0.1845
5.7725	0.1845
5.7995	0.1845
5.772	0.1845
5.7915	0.186
5.78	0.186
5.7995	0.1875
5.795	0.1885
5.7785	0.189
5.806	0.189
5.7945	0.1895
5.813	0.19
5.799	0.19
5.8095	0.1905
5.8205	0.1905
5.806	0.1915
5.8285	0.1915
5.8175	0.1915
5.832	0.1915
5.8215	0.1915
5.825	0.192
5.817	0.1925
5.8255	0.1925
5.825	0.1925
5.829	0.1925
5.8395	0.1925
5.84	0.1925
5.8315	0.1925
5.8405	0.1925
5.8545	0.1925
5.848	0.1925
5.844	0.193
5.836	0.193
5.8475	0.193
5.8475	0.194
5.862	0.194
5.8575	0.194
5.859	0.194
5.8575	0.1945
5.8655	0.1945
5.8655	0.195
5.8655	0.195
5.866	0.1955
5.857	0.196
5.87	0.197
5.8845	0.197
5.866	0.1985
5.8915	0.1995
5.8695	0.2
5.8875	0.2
5.8805	0.2
5.892	0.2005
5.8775	0.2005
5.8875	0.201
5.8955	0.2015
5.899	0.2015
5.881	0.2015
5.8995	0.2015
5.8995	0.2015
5.9035	0.2015
5.9105	0.2015
5.9095	0.2015
5.8995	0.202
5.9185	0.2025
5.915	0.2025
5.922	0.2025
5.9225	0.2025
5.926	0.2025
5.933	0.2025
5.9335	0.2025
5.941	0.2025
5.9335	0.2025
5.949	0.2025
5.933	0.2025
5.9565	0.203
5.944	0.2035
5.9525	0.2035
5.9515	0.2035
5.9485	0.2055
5.9515	0.206
5.9555	0.206
5.96	0.206
5.9475	0.2065
5.956	0.2065
5.951	0.2075
5.9665	0.208
5.9775	0.208
5.9595	0.209
5.971	0.209
5.9445	0.2095
5.9705	0.2095
5.9705	0.2105
5.9815	0.211
5.9665	0.211
5.982	0.211
5.9695	0.2115
5.9745	0.2115
5.985	0.2125
5.9855	0.2125
5.9975	0.2125
5.9665	0.2125
5.9785	0.2125
5.985	0.2125
5.989	0.2125
5.997	0.2125
5.9855	0.2125
5.9935	0.2125
5.993	0.2125
6.016	0.2125
5.9895	0.2125
6.0165	0.213
6.0155	0.213
6.001	0.213
6.0085	0.2135
6.001	0.2135
6.0265	0.2135
6.0125	0.2135
6.0275	0.2135
6.0195	0.2135
6.038	0.2135
6.0195	0.2135
6.03	0.214
6.031	0.215
6.034	0.2155
6.0495	0.216
6.0455	0.217
6.056	0.2175
6.0345	0.218
6.0495	0.2185
6.042	0.219
6.06	0.2205
6.0565	0.221
6.053	0.221
6.0715	0.2215
6.0605	0.2215
6.087	0.2215
6.072	0.2215
6.0825	0.2215
6.083	0.2215
6.0755	0.222
6.0725	0.222
6.0905	0.222
6.1055	0.222
6.0905	0.222
6.098	0.2225
6.079	0.2225
6.106	0.2225
6.0825	0.2225
6.095	0.2225
6.098	0.2225
6.098	0.2225
6.1165	0.2225
6.109	0.2225
6.1135	0.223
6.0985	0.2235
6.117	0.2235
6.1235	0.224
6.1195	0.2245
6.132	0.225
6.132	0.225
6.135	0.2255
6.135	0.226
6.143	0.226
6.1385	0.2265
6.1505	0.2265
6.149	0.227
6.146	0.227
6.15	0.229
6.139	0.2295
6.154	0.23
6.167	0.2305
6.1755	0.231
6.171	0.231
6.1795	0.231
6.1715	0.2315
6.194	0.2315
6.183	0.2315
6.1935	0.2315
6.2015	0.2315
6.179	0.2315
6.2025	0.2315
6.195	0.232
6.202	0.232
6.213	0.2325
6.199	0.2325
6.206	0.2325
6.22	0.2325
6.224	0.2325
6.217	0.2325
6.227	0.2325
6.2065	0.2325
6.2315	0.2325
6.2285	0.2325
6.2235	0.2325
6.224	0.2325
6.2425	0.2335
6.2495	0.2335
6.235	0.2335
6.2525	0.2335
6.2385	0.2335
6.2715	0.235
6.26	0.235
6.26	0.2355
6.2575	0.2355
6.2565	0.2365
6.2725	0.237
6.269	0.2375
6.2675	0.238
6.2795	0.239
6.2685	0.239
6.2715	0.24
6.2835	0.24
6.276	0.241
6.28	0.241
6.2945	0.2415
6.2905	0.2415
6.287	0.2415
6.288	0.2425
6.3085	0.2425
6.2955	0.2425
6.3055	0.2425
6.305	0.2425
6.3095	0.2425
6.314	0.2425
6.313	0.2425
6.3165	0.2425
6.3205	0.2425
6.3355	0.2425
6.328	0.243
6.331	0.243
6.3395	0.2435
6.339	0.2435
6.358	0.2435
6.342	0.2435
6.357	0.2435
6.3495	0.2435
6.3575	0.2435
6.3535	0.2435
6.369	0.2435
6.366	0.244
6.369	0.2445
6.37	0.2455
6.389	0.2455
6.391	0.246
6.392	0.2465
6.3995	0.2475
6.3855	0.248
6.392	0.2485
6.3875	0.249
6.4035	0.25
6.402	0.25
6.4135	0.2505
6.3995	0.2505
6.4115	0.251
6.428	0.251
6.4145	0.251
6.4355	0.2515
6.425	0.2515
6.4435	0.2515
6.425	0.2515
6.4395	0.2515
6.436	0.2515
6.4365	0.2515
6.4425	0.2515
6.443	0.2515
6.4515	0.2515
6.4445	0.2525
6.458	0.2525
6.459	0.2525
6.455	0.2525
6.4735	0.2525
6.4705	0.2525
6.4685	0.2525
6.4705	0.2525
6.484	0.2525
6.4735	0.253
6.4955	0.2535
6.486	0.2535
6.488	0.254
6.4925	0.2555
6.4955	0.256
6.4955	0.256
6.511	0.256
6.5225	0.256
6.5115	0.2575
6.5145	0.258
6.5225	0.2585
6.5375	0.259
6.5145	0.259
6.5255	0.2595
6.545	0.2595
6.5375	0.2605
6.5525	0.261
6.5525	0.261
6.5485	0.261
6.534	0.2615
6.5675	0.2615
6.553	0.2615
6.5565	0.262
6.5705	0.2625
6.567	0.2625
6.5595	0.2625
6.5745	0.2625
6.585	0.2625
6.5675	0.2625
6.5815	0.2625
6.582	0.2625
6.6005	0.2625
6.5855	0.2625
6.596	0.2625
6.593	0.2625
6.5895	0.2625
6.592	0.263
6.5895	0.263
6.6115	0.263
6.612	0.263
6.6235	0.263
6.627	0.2635
6.619	0.264
6.611	0.2645
6.623	0.2645
6.6315	0.2645
6.6235	0.2645
6.6565	0.266
6.6165	0.266
6.6355	0.267
6.638	0.267
6.657	0.268
6.6575	0.269
6.6535	0.2695
6.662	0.2695
6.6575	0.27
6.668	0.27
6.6535	0.27
6.669	0.2715
6.672	0.2715
6.6795	0.2715
6.6795	0.2715
6.6835	0.2715
6.7165	0.2715
6.6905	0.2715
6.7015	0.2715
6.706	0.272
6.717	0.2725
6.71	0.2725
6.728	0.2725
6.724	0.2725
6.7275	0.2725
6.735	0.2725
6.7245	0.2725
6.7395	0.2725
6.736	0.2725
6.739	0.2735
6.744	0.2735
6.762	0.2735
6.759	0.2735
6.7585	0.2735
6.7695	0.2735
6.774	0.2735
6.77	0.2735
6.7725	0.2745
6.773	0.276
6.7695	0.2765
6.7955	0.2765
6.7915	0.2765
6.7845	0.277
6.797	0.278
6.792	0.278
6.793	0.28
6.7895	0.28
6.8005	0.28
6.7995	0.28
6.822	0.28
6.826	0.2805
6.804	0.2805
6.822	0.2805
6.829	0.281
6.815	0.281
6.8305	0.281
6.8295	0.2815
6.826	0.2815
6.8415	0.2815
6.856	0.2815
6.8555	0.2815
6.8525	0.282
6.8665	0.2825
6.866	0.2825
6.8635	0.2825
6.874	0.2825
6.866	0.2825
6.8705	0.2825
6.9045	0.2825
6.8855	0.2825
6.8975	0.283
6.893	0.283
6.9	0.2835
6.9125	0.2835
6.9195	0.285
6.918	0.285
6.9265	0.2855
6.9265	0.2855
6.9195	0.286
6.943	0.286
6.9415	0.2865
6.9575	0.2865
6.9565	0.287
6.957	0.2875
6.96	0.2885
6.968	0.289
6.972	0.29
6.9705	0.291
6.9825	0.291
6.9865	0.291
6.9905	0.291
6.99	0.2915
6.9825	0.2915
7.0095	0.2915
7.009	0.292
7.0125	0.292
7.002	0.2925
7.0125	0.2925
6.998	0.2925
7.02	0.2925
7.025	0.2925
7.0205	0.2925
7.021	0.2925
7.0395	0.2925
7.0475	0.2925
7.0355	0.293
7.0425	0.293
7.0395	0.293
7.0505	0.293
7.0435	0.293
7.05	0.293
7.0575	0.293
7.0545	0.294
7.073	0.294
7.0735	0.294
7.077	0.294
7.0765	0.294
7.069	0.294
7.0765	0.2945
7.0915	0.2945
7.0985	0.295
7.0875	0.296
7.0945	0.2965
7.099	0.2975
7.113	0.2985
7.11	0.299
7.129	0.299
7.129	0.299
7.1365	0.299
7.1515	0.2995
7.137	0.3005
7.144	0.301
7.1505	0.3015
7.1675	0.3015
7.1665	0.302
7.182	0.302
7.1885	0.302
7.1885	0.302
7.1885	0.3025
7.208	0.3025
7.2065	0.3025
7.206	0.3025
7.218	0.3025
7.2265	0.3025
7.233	0.3025
7.2445	0.3025
7.268	0.3025
7.256	0.3025
7.2565	0.3025
7.2705	0.303
7.272	0.303
7.2895	0.3035
7.2975	0.3035
7.302	0.3035
7.2975	0.304
7.3015	0.3045
7.3115	0.3045
7.313	0.3045
7.316	0.3055
7.3265	0.3065
7.3415	0.3065
7.327	0.307
7.338	0.309
7.342	0.309
7.361	0.309
7.353	0.3095
7.3605	0.31
7.3755	0.31
7.3835	0.3105
7.384	0.3105
7.3875	0.3105
7.398	0.3105
7.4085	0.3105
7.414	0.311
7.4205	0.3115
7.42	0.3115
7.4235	0.3115
7.4465	0.3115
7.446	0.3115
7.454	0.3115
7.4615	0.3115
7.4795	0.312
7.487	0.312
7.4865	0.3125
7.4835	0.3125
7.498	0.3125
7.517	0.3125
7.5165	0.3125
7.528	0.3125
7.532	0.3125
7.541	0.3125
7.554	0.3125
7.5555	0.3125
7.5655	0.3125
7.5815	0.314
7.589	0.3145
7.593	0.315
7.6045	0.3155
7.6185	0.3155
7.63	0.3165
7.633	0.3165
7.637	0.3165
7.6515	0.3165
7.6625	0.317
7.663	0.3175
7.666	0.318
7.6775	0.319
7.677	0.32
7.7115	0.3205
7.7075	0.321
7.709	0.321
7.726	0.3215
7.7525	0.3215
7.745	0.3215
7.752	0.3225
7.7795	0.3225
7.786	0.3225
7.8015	0.3225
7.8025	0.3225
7.8315	0.3225
7.834	0.3225
7.8575	0.3225
7.857	0.3225
7.8775	0.3225
7.8845	0.3225
7.899	0.3225
7.9055	0.3225
7.9325	0.3225
7.947	0.3225
7.9625	0.3225
7.982	0.323
7.988	0.323
8.004	0.323
8.034	0.3235
8.0495	0.3235
8.061	0.3235
8.0825	0.3245
8.101	0.3245
8.1085	0.3245
8.1345	0.3245
8.1485	0.3245
8.1645	0.326
8.1825	0.327
8.209	0.3275
8.2165	0.328
8.246	0.329
8.261	0.329
8.282	0.3295
8.318	0.33
8.3095	0.331
8.3395	0.331
8.3545	0.331
8.372	0.3315
8.4	0.3315
8.4225	0.3315
8.438	0.3315
8.4395	0.332
8.4815	0.332
8.4855	0.332
8.4965	0.332
8.507	0.3325
8.538	0.3325
8.5605	0.3325
8.561	0.3325
8.579	0.3325
8.5865	0.3325
8.6135	0.333
8.613	0.333
8.6655	0.333
8.6535	0.333
8.672	0.333
8.679	0.333
8.7015	0.3335
8.71	0.334
8.7315	0.334
8.762	0.334
8.758	0.3345
8.802	0.3345
8.7885	0.335
8.8285	0.3355
8.8285	0.3355
8.863	0.3355
8.8445	0.3375
8.8705	0.3375
8.9185	0.3385
8.915	0.339
8.963	0.339
8.9595	0.3395
8.994	0.34
9.001	0.3405
9.024	0.341
9.0425	0.3415
9.0505	0.3415
9.103	0.3415
9.1055	0.3415
9.1605	0.3415
9.158	0.3415
9.184	0.3415
9.2065	0.3415
9.232	0.3415
9.267	0.3425
9.2775	0.3425
9.304	0.3425
9.3225	0.3425
9.361	0.3425
9.3525	0.3425
9.4	0.3425
9.4165	0.3425
9.4265	0.3425
9.443	0.3425
9.48	0.3425
9.4875	0.343
9.514	0.343
9.547	0.343
9.558	0.343
9.5965	0.344
9.6035	0.3445
9.6115	0.345
9.63	0.345
9.653	0.345
9.693	0.345
9.666	0.347
9.7045	0.347
9.7195	0.3475
9.7525	0.348
9.7595	0.348
9.771	0.349
9.8005	0.35
9.819	0.351
9.8305	0.351
9.831	0.3515
9.872	0.3515
9.8715	0.3515
9.902	0.352
9.917	0.352
9.9325	0.352
9.95	0.352
9.9625	0.352
9.9845	0.3525
9.9955	0.3525
10.0255	0.3525
10.025	0.3525
10.0525	0.3525
10.0705	0.3525
10.096	0.3525
10.1065	0.3525
10.138	0.3525
10.161	0.3525
10.168	0.353
10.198	0.3535
10.22	0.3535
10.246	0.3535
10.249	0.3535
10.284	0.3535
10.303	0.3535
10.32	0.3535
10.344	0.3535
10.3765	0.354
10.3925	0.354
10.4135	0.355
10.44	0.355
10.4745	0.357
10.4815	0.357
10.511	0.357
10.534	0.358
10.5535	0.3585
10.5675	0.36
10.5755	0.36
10.6135	0.3605
10.6235	0.3605
10.6535	0.361
10.6735	0.361
10.687	0.3615
10.7105	0.3615
10.7135	0.3615
10.7365	0.3615
10.7625	0.3615
10.7885	0.3615
10.8005	0.3615
10.8185	0.3615
10.8335	0.3615
10.852	0.3615
10.8715	0.3615
10.8885	0.362
10.901	0.3625
10.924	0.3625
10.949	0.3625
10.942	0.3625
10.987	0.3625
10.9975	0.3625
11.0235	0.3625
11.039	0.363
11.043	0.3635
11.0795	0.364
11.1065	0.3645
11.129	0.3645
11.128	0.3645
11.16	0.3655
11.1805	0.3655
11.1995	0.3655
11.23	0.3655
11.2455	0.3655
11.2705	0.3665
11.283	0.3675
11.3015	0.3685
11.3165	0.369
11.3525	0.3695
11.3645	0.3695
11.382	0.3705
11.4015	0.371
11.427	0.371
11.454	0.3715
11.465	0.3715
11.49	0.3715
11.51	0.372
11.5285	0.372
11.5315	0.372
11.585	0.3725
11.562	0.3725
11.6	0.3725
11.614	0.3725
11.6435	0.3725
11.6465	0.3725
11.6585	0.3725
11.681	0.3725
11.6885	0.3725
11.7345	0.3725
11.7115	0.3725
11.7525	0.3725
11.7645	0.3725
11.7665	0.3725
11.7965	0.3725
11.801	0.3725
11.827	0.373
11.8345	0.373
11.872	0.3735
11.8565	0.374
11.901	0.374
11.905	0.3745
11.924	0.375
11.932	0.3765
11.9505	0.3765
11.974	0.3765
11.977	0.377
12.004	0.377
11.9955	0.377
12.037	0.3785
12.045	0.379
12.0555	0.38
12.0705	0.38
12.096	0.3805
12.1165	0.381
12.1265	0.381
12.1385	0.3815
12.1605	0.3815
12.179	0.382
12.198	0.382
12.212	0.382
12.2385	0.382
12.2655	0.382
12.2875	0.382
12.3035	0.3825
12.3065	0.3825
12.3325	0.3825
12.3655	0.3825
12.366	0.3825
12.4105	0.3825
12.4035	0.383
12.4475	0.383
12.4625	0.3835
12.481	0.3835
12.496	0.3835
12.5035	0.3835
12.538	0.3835
12.5515	0.3835
12.578	0.3835
12.585	0.3835
12.62	0.384
12.631	0.3845
12.6495	0.3865
12.657	0.387
12.6645	0.387
12.694	0.3875
12.694	0.3875
12.723	0.388
12.7195	0.3885
12.743	0.3895
12.7575	0.39
12.777	0.39
12.766	0.3905
12.7945	0.391
12.792	0.391
12.811	0.391
12.8295	0.391
12.8225	0.391
12.829	0.391
12.8185	0.391
12.84	0.3915
12.86	0.3915
12.87	0.3915
12.8815	0.3915
12.8845	0.3915
12.9035	0.392
12.908	0.3925
12.9195	0.3925
12.9155	0.3925
12.9565	0.3925
12.961	0.3925
12.967	0.3925
12.9825	0.3925
12.993	0.3925
13.024	0.3925
13.0125	0.3925
13.0385	0.393
13.0455	0.393
13.065	0.393
13.0675	0.3945
13.09	0.3945
13.108	0.395
13.128	0.3955
13.1655	0.396
13.154	0.3965
13.177	0.3965
13.1955	0.3965
13.2105	0.397
13.217	0.4
13.2375	0.4
13.2595	0.4005
13.2675	0.401
13.2925	0.401
13.302	0.401
13.333	0.401
13.3305	0.401
13.3375	0.401
13.363	0.4015
13.386	0.4015
13.392	0.4015
13.401	0.402
13.412	0.4025
13.4295	0.4025
13.4455	0.4025
13.435	0.4025
13.4795	0.4025
13.454	0.4025
13.48	0.4025
13.472	0.4025
13.4715	0.4025
13.4955	0.403
13.502	0.403
13.5125	0.403
13.506	0.403
13.52	0.403
13.524	0.403
13.547	0.403
13.535	0.404
13.5395	0.4045
13.5475	0.4045
13.5465	0.405
13.558	0.405
13.5655	0.405
13.5615	0.405
13.569	0.4055
13.5725	0.4065
13.5685	0.4075
13.573	0.4085
13.5805	0.4085
13.576	0.409
13.6025	0.409
13.57	0.409
13.6105	0.409
13.5845	0.4095
13.607	0.41
13.6035	0.4105
13.6215	0.411
13.637	0.4115
13.6405	0.4115
13.644	0.4115
13.6395	0.4115
13.659	0.4125
13.6475	0.4125
13.689	0.4125
13.685	0.4125
13.696	0.4125
13.708	0.4125
13.7035	0.4125
13.7295	0.4125
13.7185	0.4125
13.763	0.4125
13.7525	0.4125
13.771	0.4125
13.759	0.413
13.789	0.413
13.7975	0.413
13.8045	0.413
13.833	0.4135
13.8195	0.4135
13.8525	0.414
13.841	0.4145
13.8485	0.415
13.8525	0.415
13.8675	0.417
13.865	0.417
13.879	0.418
13.8865	0.4185
13.8665	0.419
13.8945	0.419
13.891	0.4195
13.894	0.4195
13.8945	0.42
13.906	0.42
13.9165	0.4205
13.912	0.4205
13.9315	0.421
13.934	0.4215
13.943	0.4215
13.9275	0.4215
13.9605	0.4215
13.9455	0.4215
13.9605	0.4215
13.964	0.4215
13.972	0.4215
13.968	0.4215
13.972	0.4215
13.995	0.4225
13.964	0.4225
13.9865	0.4225
13.969	0.4225
14.002	0.4225
13.99	0.4225
13.9915	0.4225
13.9875	0.4225
13.9915	0.4225
14.009	0.4225
13.995	0.4235
14.002	0.4235
13.9945	0.424
13.995	0.424
13.9875	0.425
13.984	0.426
13.991	0.426
13.9905	0.4265
13.991	0.4265
13.98	0.427
13.9795	0.427
13.9695	0.427
13.9645	0.428
13.9615	0.429
13.9765	0.4295
13.9505	0.43
13.962	0.4305
13.954	0.4305
13.947	0.4305
13.946	0.431
13.955	0.431
13.954	0.4315
13.947	0.432
13.9395	0.4325
13.9315	0.4325
13.9315	0.4325
13.9495	0.4325
13.935	0.4325
13.946	0.4325
13.946	0.4325
13.958	0.4325
13.9285	0.4325
13.9315	0.4325
13.9355	0.4325
13.9395	0.4325
13.951	0.4325
13.9425	0.433
13.9505	0.433
13.947	0.433
13.9585	0.433
13.9545	0.433
13.9615	0.434
13.9505	0.434
13.966	0.434
13.958	0.4345
13.981	0.4345
13.9845	0.4345
13.9725	0.435
13.973	0.4365
13.973	0.4365
13.98	0.437
13.9805	0.437
13.9775	0.4385
13.9965	0.4385
13.9885	0.439
13.992	0.4395
13.9855	0.4405
13.9735	0.441
14.0005	0.4415
13.9965	0.4415
13.985	0.4415
13.9695	0.4415
14.0105	0.4415
13.9855	0.4415
13.9775	0.4415
13.996	0.4415
13.9745	0.442
13.9845	0.442
13.985	0.4425
13.9845	0.4425
13.966	0.4425
13.9735	0.4425
13.976	0.4425
13.9665	0.4425
13.98	0.4425
13.9625	0.4425
13.966	0.4425
13.9355	0.4425
13.9695	0.443
13.9475	0.4435
13.939	0.4435
13.9395	0.4435
13.9505	0.444
13.9355	0.4445
13.9285	0.4445
13.947	0.445
13.95	0.446
13.943	0.446
13.9515	0.447
13.9625	0.4475
13.951	0.4485
13.947	0.4485
13.97	0.449
13.966	0.4495
13.987	0.4495
13.973	0.4495
13.985	0.4495
13.9765	0.4505
13.995	0.4505
14.003	0.4505
14.0065	0.451
14.0295	0.4515
14.007	0.4515
14.0335	0.4515
14.028	0.4515
14.0445	0.4515
14.0595	0.4515
14.0595	0.4515
14.074	0.4515
14.0885	0.4525
14.0915	0.4525
14.088	0.4525
14.1175	0.4525
14.111	0.4525
14.1305	0.4525
14.1365	0.4525
14.1145	0.4525
14.137	0.4525
14.153	0.4525
14.149	0.4525
14.145	0.453
14.156	0.454
14.152	0.454
14.16	0.455
14.1495	0.455
14.164	0.4555
14.167	0.456
14.156	0.456
14.159	0.456
14.159	0.457
14.171	0.4575
14.1495	0.458
14.1525	0.4585
14.16	0.459
14.164	0.46
14.1565	0.4605
14.153	0.4605
14.1585	0.461
14.1705	0.461
14.151	0.461
14.1415	0.461
14.1625	0.4615
14.1555	0.4615
14.1515	0.4625
14.1485	0.4625
14.1565	0.4625
14.167	0.4625
14.1405	0.4625
14.1785	0.4625
14.1705	0.4625
14.1745	0.4625
14.1745	0.4625
14.1665	0.4625
14.189	0.463
14.1785	0.463
14.1975	0.463
14.2005	0.463
14.227	0.4635
14.2235	0.4635
14.216	0.4635
14.239	0.4635
14.242	0.4635
14.249	0.464
14.261	0.464
14.275	0.464
14.2905	0.464
14.3025	0.4645
14.309	0.465
14.3095	0.465
14.3545	0.4665
14.3435	0.468
14.362	0.468
14.3575	0.468
14.3875	0.4685
14.383	0.469
14.417	0.47
14.4095	0.4705
14.4165	0.4715
[truncated: 7,305 more rows]
