# Supplementary material for: Discrete element method parameter calibration and validation of wheat based on the Tavares model
Source: PLoS One. 2026 Apr 13;21(4):e0346715. doi: 10.1371/journal.pone.0346715 (PMC13075715; doi:10.1371/journal.pone.0346715)
Supplement: S5 File — (XLSX) [file pone.0346715.s005.xlsx]

## Sheet: Sheet1
Specific fracture energy (J/kg)	Probability of breakage
1530	0.025
1540	0.075
1570	0.125
1590	0.175
1630	0.225
1800	0.275
1810	0.325
1850	0.375
1890	0.425
1900	0.475
2060	0.525
2170	0.575
2180	0.625
2690	0.675
2700	0.725
2730	0.775
3200	0.825
3710	0.875
3860	0.925
3940	0.975
