# Supplementary material for: Discrete element method parameter calibration and validation of wheat based on the Tavares model
Source: PLoS One. 2026 Apr 13;21(4):e0346715. doi: 10.1371/journal.pone.0346715 (PMC13075715; doi:10.1371/journal.pone.0346715)
Supplement: S6 File — (XLSX) [file pone.0346715.s006.xlsx]

## Sheet: Sheet1
The number of times the steel ball falls	Number of wheat grains broken	Probability of breakage
11	1	0.0027
12	3	0.0153
13	8	0.0389
14	13	0.0642
15	18	0.0915
16	24	0.1208
17	31	0.1567
18	37	0.1836
19	43	0.2148
20	45	0.2237
