# Supplementary material for: Discrete element method parameter calibration and validation of wheat based on the Tavares model
Source: PLoS One. 2026 Apr 13;21(4):e0346715. doi: 10.1371/journal.pone.0346715 (PMC13075715; doi:10.1371/journal.pone.0346715)
Supplement: S7 File — (XLSX) [file pone.0346715.s007.xlsx]

## Sheet: Sheet1
Compressive displacement (mm)	Compressive force (N)
0	0.05559
0.00333	0.0938
0.00583	0.14055
0.00833	0.20754
0.01083	0.28311
0.01333	0.36519
0.01583	0.45066
0.01833	0.53857
0.02083	0.629
0.02333	0.72352
0.02583	0.81835
0.02833	0.91615
0.03083	1.02184
0.03333	1.13008
0.03583	1.23926
0.03833	1.34959
0.04083	1.46235
0.04333	1.57557
0.04583	1.68894
0.04833	1.80246
0.05083	1.91656
0.05333	2.02412
0.05583	2.13829
0.05833	2.21072
0.06083	2.32756
0.06333	2.42604
0.06583	2.54787
0.06833	2.67666
0.07083	2.81137
0.07333	2.94686
0.07583	3.04291
0.07833	3.19024
0.08083	3.33178
0.08333	3.47008
0.08583	3.6229
0.08833	3.7842
0.09083	3.93755
0.09333	4.05992
0.09583	4.23149
0.09833	4.39869
0.10083	4.56072
0.10333	4.72117
0.10583	4.88671
0.10833	5.05964
0.11083	5.2493
0.11333	5.36187
0.11583	5.55806
0.11833	5.7433
0.12083	5.93091
0.12333	6.12271
0.12583	6.28691
0.12833	6.46481
0.13083	6.65312
0.13333	6.85496
0.13583	7.05819
0.13833	7.25913
0.14083	7.44395
0.14333	7.5826
0.14583	7.76638
0.14833	7.99381
0.15083	8.1878
0.15333	8.4034
0.15583	8.58524
0.15833	8.80679
0.16083	9.01648
0.16333	9.248
0.16583	9.3379
0.16833	9.5514
0.17083	9.78747
0.17333	10.013
0.17583	10.2403
0.17833	10.4774
0.18083	10.7261
0.18333	10.9299
0.18583	11.0906
0.18833	11.3182
0.19083	11.5509
0.19333	11.6529
0.19583	11.9239
0.19833	12.1183
0.20083	12.3423
0.20333	12.5802
0.20583	12.7928
0.20833	12.962
0.21083	13.1938
0.21333	13.4232
0.21583	13.6078
0.21833	13.8475
0.22083	14.0189
0.22333	14.099
0.22583	14.3592
0.22833	14.5365
0.23083	14.6905
0.23333	14.9712
0.23583	14.8338
0.23833	15.1004
0.24083	15.2882
0.24333	15.5395
0.24583	15.7358
0.24833	15.9644
0.25083	16.053
0.25333	16.3179
0.25583	16.5623
0.25833	16.7348
0.26083	17.0042
0.26333	17.2268
0.26583	17.2663
0.26833	17.1209
0.27083	17.1927
0.27333	17.4857
0.27583	17.7625
0.27833	17.6612
0.28083	17.8968
0.28333	18.0528
0.28583	18.2906
0.28833	18.3434
0.29083	18.5588
0.29333	18.7877
0.29583	19.0112
0.29833	19.1977
0.30083	19.4116
0.30333	19.6644
0.30583	19.9424
0.30833	19.652
0.31083	20.0283
0.31333	20.2552
0.31583	20.4975
0.31833	20.5677
0.32083	20.7424
0.32333	20.7257
0.32583	20.9922
0.32833	20.9257
0.33083	20.5795
0.33333	20.6166
0.33583	20.8683
0.33833	21.143
0.34083	21.2592
0.34333	21.4646
0.34583	21.5691
0.34833	21.3187
0.35083	21.6171
0.35333	21.7476
0.35583	22.0523
0.35833	22.2126
0.36083	22.14
0.36333	22.4408
0.36583	22.2786
0.36833	22.5712
0.37083	22.7752
0.37333	22.9961
0.37583	22.3897
0.37833	22.8003
0.38083	22.8986
0.38333	23.1501
0.38667	22.7556
0.38917	23.0973
0.39167	23.2959
0.39417	23.434
0.39667	23.7122
0.39917	23.8828
0.40167	24.1501
0.40417	24.2151
0.40667	24.0531
0.40917	23.8366
0.41167	24.1518
0.41417	24.4506
0.41667	24.573
0.41917	24.9754
0.42167	24.6241
0.42417	24.3495
0.42667	24.5612
0.42917	24.9524
0.43167	25.2291
0.43417	25.4606
0.43667	25.0597
0.43917	25.2975
0.44167	25.6349
0.44417	25.9123
0.44667	26.1884
0.44917	26.2566
0.45167	26.5443
0.45417	26.4712
0.45667	26.6249
0.45917	26.613
0.46167	26.9935
0.46417	26.7383
0.46667	27.0495
0.46917	27.367
0.47167	27.4098
0.47417	27.6392
0.47667	27.8689
0.47917	28.0795
0.48167	27.8777
0.48417	28.1043
0.48667	28.2738
0.48917	28.4283
0.49167	28.5555
0.49417	28.7147
0.49667	28.8995
0.49917	28.2975
0.50167	28.2495
0.50417	28.4458
0.50667	28.718
0.50917	28.3583
0.51167	28.7307
0.51417	28.8323
0.51667	29.0251
0.51917	28.5045
0.52167	27.5576
0.52417	27.9469
0.52667	27.8054
0.52917	28.0517
0.53167	27.8923
0.53417	28.171
0.53667	28.389
0.53917	28.5459
0.54167	28.7158
0.54417	28.4901
0.54667	28.8372
0.54917	28.4629
0.55167	28.6884
0.55417	29.03
0.55667	29.2684
0.55917	29.5277
0.56167	29.4694
0.56417	29.7571
0.56667	30.046
0.56917	29.532
0.57167	29.2698
0.57417	29.628
0.57667	29.8086
0.57917	29.9537
0.58167	30.1903
0.58417	29.9916
0.58667	29.4002
0.58917	29.558
0.59167	29.6413
0.59417	29.721
0.59667	29.435
0.59917	29.1763
0.60167	29.1441
0.60417	29.1159
0.60667	28.8044
0.60917	28.7899
0.61167	29.1277
0.61417	28.8703
0.61667	29.1436
0.61917	29.086
0.62167	28.7512
0.62417	28.4476
0.62667	28.5706
0.62917	28.897
0.63167	28.8009
0.63417	29.0684
0.63667	29.3473
0.63917	29.6013
0.64167	29.9368
0.64417	29.9916
0.64667	30.0709
0.64917	30.3755
0.65167	30.5756
0.65417	30.1373
0.65667	30.4324
0.65917	30.8536
0.66167	30.2767
0.66417	30.4859
0.66667	30.7197
0.66917	30.5056
0.67167	30.6743
0.67417	30.9772
0.67667	31.154
0.67917	30.9783
0.68167	31.2707
0.68417	31.4455
0.68667	31.7221
0.68917	31.3698
0.69167	31.5764
0.69417	31.9736
0.69667	32.3546
0.69917	31.795
0.70167	32.2951
0.70417	32.7379
0.70667	33.155
0.70917	32.7076
0.71167	33.2064
0.71417	32.7782
0.71667	32.9135
0.71917	33.1983
0.72167	32.968
0.72417	32.556
0.72667	32.3534
0.72917	32.5026
0.73167	32.9211
0.73417	33.2738
0.73667	33.0574
0.73917	33.5493
0.74167	32.8298
0.74417	33.3286
0.74667	33.7435
0.74917	33.3467
0.75167	33.7763
0.75417	34.2068
0.75667	34.1344
0.75917	34.3622
0.76167	34.2719
0.76417	34.7217
0.76667	34.9695
0.76917	33.5495
0.77167	33.8211
0.77417	34.1394
0.77667	34.5623
0.77917	34.2015
0.78167	34.1434
0.78417	34.7394
0.78667	35.0395
0.78917	35.401
0.79167	35.5237
0.79417	35.7998
0.79667	36.1785
0.79917	36.2388
0.80167	36.4449
0.80417	36.7797
0.80667	37.1661
0.80917	37.5532
0.81167	37.9258
0.81417	35.9151
0.81667	36.0544
0.81917	36.4511
0.82167	36.481
0.82417	36.9893
0.82667	37.2273
0.82917	37.6292
0.83167	38.0391
0.83417	38.6076
0.83667	38.9975
0.83917	39.1998
0.84167	39.4966
0.84417	39.8066
0.84667	39.7769
0.84917	40.2651
0.85167	40.7906
0.85417	41.1206
0.85667	41.618
0.85917	41.4993
0.86167	41.769
0.86417	41.4258
0.86667	41.6702
0.86917	41.4088
0.87167	41.0113
0.87417	40.5505
0.87667	40.396
0.87917	40.6498
0.88167	40.0899
0.88417	39.6667
0.88667	40.1336
0.88917	40.1478
0.89167	39.8704
0.89417	40.2553
0.89667	40.3677
0.89917	40.2156
0.90167	40.517
0.90417	40.406
0.90667	40.7748
0.90917	40.9838
0.91167	41.296
0.91417	41.556
0.91667	41.7473
0.91917	41.9539
0.92167	41.3465
0.92417	41.5745
0.92667	41.7667
0.92917	41.9399
0.93167	41.3873
0.93417	41.5047
0.93667	41.5134
0.93917	41.5107
0.9425	41.0578
0.945	41.2267
0.9475	41.4189
0.95	40.9233
0.9525	40.5319
0.955	40.264
0.9575	40.6493
0.96	39.9006
0.9625	39.7831
0.965	40.1047
0.9675	39.409
0.97	39.6985
0.9725	39.9599
0.975	40.1539
0.9775	40.2551
0.98	40.3264
0.9825	40.2841
0.985	38.8755
0.9875	38.4285
0.99	38.925
0.9925	39.0956
0.995	39.2523
0.9975	38.5441
1	38.8319
1.0025	39.5419
1.005	39.8444
1.0075	39.723
1.01	39.9939
1.0125	39.516
1.015	39.7227
1.0175	40.0484
1.02	39.2793
1.0225	39.4701
1.025	40.1515
1.0275	40.0247
1.03	40.4212
1.0325	40.4288
1.035	40.6419
1.0375	41.0817
1.04	41.7305
1.0425	41.8715
1.045	41.7402
1.0475	42.1851
1.05	40.9349
1.0525	40.9122
1.055	41.3247
1.0575	41.8888
1.06	41.9989
1.0625	42.3314
1.065	42.9075
1.0675	43.2156
1.07	43.7363
1.0725	44.2403
1.075	44.5711
1.0775	45.1571
1.08	45.7137
1.0825	44.6215
1.085	45.1611
1.0875	45.8318
1.09	46.5295
1.0925	47.0335
1.095	46.3282
1.0975	46.9483
1.1	47.5348
1.1025	47.4858
1.105	48.225
1.1075	48.0411
1.11	48.3279
1.1125	48.3339
1.115	48.1175
1.1175	48.3149
1.12	48.5387
1.1225	47.9536
1.125	48.6468
1.1275	48.2826
1.13	48.8258
1.1325	49.3593
1.135	49.5495
1.1375	49.5816
1.14	50.3839
1.1425	50.7836
1.145	51.3014
1.1475	51.7169
1.15	52.3379
1.1525	50.8347
1.155	50.7112
1.1575	51.2383
1.16	50.1049
1.1625	50.2223
1.165	50.7048
1.1675	50.6961
1.17	49.9748
1.1725	50.3377
1.175	51.2631
1.1775	52.1433
1.18	51.2296
1.1825	51.137
1.185	51.3925
1.1875	50.5693
1.19	51.0817
1.1925	51.8243
1.195	51.6179
1.1975	51.6131
1.2	52.2541
1.2025	52.2903
1.205	51.7903
1.2075	52.1919
1.21	52.6692
1.2125	52.0642
1.215	52.4905
1.2175	53.3234
1.22	53.6887
1.2225	53.9824
1.225	54.9456
1.2275	55.3471
1.23	55.3358
1.2325	55.9415
1.235	56.1775
1.2375	56.9323
1.24	57.4572
1.2425	55.3286
1.245	56.0272
1.2475	56.0035
1.25	56.7379
1.2525	57.2929
1.255	54.4015
1.2575	53.3816
1.26	52.674
1.2625	53.8275
1.265	54.0354
1.2675	53.7576
1.27	54.7268
1.2725	55.3288
1.275	56.2157
1.2775	55.4413
1.28	55.0348
1.2825	55.042
1.285	53.8818
1.2875	54.7185
1.29	55.7556
1.2925	56.5334
1.295	56.7403
1.2975	57.3085
1.3	58.6237
1.3025	58.8106
1.305	59.6607
1.3075	60.3406
1.31	61.1051
1.3125	61.291
1.315	61.833
1.3175	62.3653
1.32	61.6816
1.3225	61.8093
1.325	62.0102
1.3275	61.1342
1.33	61.7645
1.3325	61.1925
1.335	61.5251
1.3375	60.9902
1.34	59.9372
1.3425	59.0368
1.345	58.8363
1.3475	59.0252
1.35	58.7671
1.3525	59.2293
1.355	59.4108
1.3575	59.4094
1.36	59.0351
1.3625	57.7088
1.365	57.6169
1.3675	57.3811
1.37	57.6191
1.3725	57.4835
1.375	56.3689
1.3775	55.4949
1.38	55.4071
1.3825	55.4
1.385	54.5847
1.3875	53.7531
1.39	53.0581
1.3925	53.2614
1.395	53.6052
1.3975	54.1499
1.4	54.2289
1.4025	54.8342
1.405	55.4268
1.4075	55.6825
1.41	53.4873
1.4125	54.1653
1.415	54.933
1.4175	54.3782
1.42	54.6064
1.4225	55.0447
1.425	54.1253
1.4275	54.7204
1.43	55.1027
1.4325	55.9385
1.435	56.4882
1.4375	55.2098
1.44	55.7544
1.4425	55.9207
1.445	55.5045
1.4475	55.6878
1.45	55.8041
1.4525	56.5869
1.455	56.6241
1.4575	57.4847
1.46	58.1565
1.4625	59.6929
1.465	60.2858
1.4675	61.4009
1.47	61.1291
1.4725	62.4295
1.475	62.8637
1.4775	62.9702
1.48	63.7358
1.4825	64.1729
1.485	64.3549
1.4875	65.7841
1.49	67.1215
1.4925	68.2274
1.495	68.6985
1.49833	67.8665
1.50083	67.5984
1.50333	68.0188
1.50583	69.3865
1.50833	68.6567
1.51083	69.1114
1.51333	70.5166
1.51583	71.4215
1.51833	71.9717
1.52083	72.3805
1.52333	73.9522
1.52583	75.1513
1.52833	76.2573
1.53083	78.1731
1.53333	78.3555
1.53583	80.1691
1.53833	80.6238
1.54083	82.5389
1.54333	81.4269
1.54583	84.3318
1.54833	86.5464
1.55083	86.0913
1.55333	86.6702
1.55583	81.1031
1.55833	81.7905
1.56083	81.8816
1.56333	82.2576
1.56583	83.4887
1.56833	85.8986
1.57083	86.0729
1.57333	84.7047
1.57583	85.9324
1.57833	87.4449
1.58083	88.0815
1.58333	89.4736
1.58583	90.4888
1.58833	90.6877
1.59083	89.2625
1.59333	88.8506
1.59583	87.8122
1.59833	88.7815
1.60083	89.0774
1.60333	86.4404
1.60583	87.2482
1.60833	87.6661
1.61083	89.3864
1.61333	87.4441
1.61583	86.3874
1.61833	87.3115
1.62083	86.978
1.62333	86.2304
1.62583	87.4096
1.62833	88.2171
1.63083	88.8296
1.63333	86.7784
1.63583	87.0501
1.63833	86.6663
1.64083	86.137
1.64333	85.8989
1.64583	85.0208
1.64833	83.1139
1.65083	83.8425
1.65333	82.1065
1.65583	80.89
1.65833	79.765
1.66083	78.3581
1.66333	75.6633
1.66583	72.5287
1.66833	73.1289
1.67083	73.2173
1.67333	73.3718
1.67583	71.9683
1.67833	72.1404
1.68083	72.0334
1.68333	71.5581
1.68583	69.8085
1.68833	69.1753
1.69083	69.7987
1.69333	69.6696
1.69583	69.3912
1.69833	68.6152
1.70083	68.8275
1.70333	65.701
1.70583	65.0002
1.70833	60.2761
1.71083	58.6004
1.71333	58.2133
1.71583	57.0434
1.71833	56.9656
1.72083	57.0618
1.72333	56.299
1.72583	56.4805
1.72833	55.9132
1.73083	54.5474
1.73333	53.8147
1.73583	51.1392
1.73833	51.1307
1.74083	51.4141
1.74333	50.7087
1.74583	51.1954
1.74833	51.189
1.75083	51.1967
1.75333	50.1628
1.75583	49.466
1.75833	49.9141
1.76083	48.9497
1.76333	50.012
1.76583	50.7984
1.76833	51.9579
1.77083	53.1309
1.77333	54.5992
1.77583	55.1646
1.77833	57.1322
1.78083	58.6177
1.78333	58.9417
1.78583	60.0779
1.78833	62.279
1.79083	65.4957
1.79333	69.5973
1.79583	72.8229
1.79833	75.7951
1.80083	77.4727
1.80333	79.784
1.80583	80.9974
1.80833	83.909
1.81083	86.031
1.81333	87.2342
1.81583	86.7675
1.81833	87.6493
1.82083	89.3975
1.82333	90.3087
1.82583	92.8754
1.82833	91.7724
1.83083	91.9478
1.83333	95.0076
1.83583	100.756
1.83833	103.399
1.84083	105.762
1.84333	108.312
1.84583	111.247
1.84833	117.427
1.85083	124.429
1.85333	130.384
1.85583	130.657
1.85833	133.798
1.86083	135.68
1.86333	138.718
1.86583	142.656
1.86833	144.007
1.87083	142.598
1.87333	141.76
1.87583	142.391
1.87833	137.531
1.88083	130.066
1.88333	131.115
1.88583	132.764
1.88833	137.828
1.89083	141.918
1.89333	146.529
1.89583	150.671
1.89833	157.296
1.90083	156.153
1.90333	163.854
1.90583	165.206
1.90833	161.154
1.91083	155.318
1.91333	145.462
1.91583	145.928
1.91833	140.5
1.92083	137.844
1.92333	133.451
1.92583	132.339
1.92833	132.419
1.93083	131.052
1.93333	132.703
1.93583	127.332
1.93833	120.642
1.94083	117.765
1.94333	118.178
1.94583	117.508
1.94833	115.566
1.95083	111.944
1.95333	105.555
1.95583	104.105
1.95833	102.8
1.96083	103.458
1.96333	104.604
1.96583	103.598
1.96833	99.9548
1.97083	95.1225
1.97333	93.6485
1.97583	93.246
1.97833	82.8826
1.98083	81.7368
1.98333	81.5377
1.98583	82.8861
1.98833	83.5588
1.99083	83.6179
1.99333	83.6754
1.99583	84.5536
1.99833	82.1908
